# Supplementary material for: Whole genome-based reclassification of several species of the genus Nonomuraea
Source: PLoS One. 2025 Jul 1;20(7):e0327003. doi: 10.1371/journal.pone.0327003 (PMC12212573; doi:10.1371/journal.pone.0327003)
Supplement: S1 Table — (XLS) [file pone.0327003.s007.xls]

## Sheet: S1 Table
	S1 Table. Features of the genome sequences analyzed in this study.
	Current taxonomic name	N. roseoviolacea subsp. carminata	N. roseoviolacea subsp. roseoviolacea	N. montanisoli	N. recticatena	N. roseola	N. dietziae	N. africana	N. harbinensis	N. ferruginea	Saccharothrix algeriensis
	Proposed taxonomic name	N. roseoviolacea	N. roseoviolacea	N. montanisoli	N. roseola subsp. recticatena subsp. nov. comb. nov.	N. roseola subsp. roseola subsp. nov.	N. roseola subsp. recticatena subsp. nov., comb. nov.	N. africana	N. ferruginea	N. ferruginea	Saccharothrix algeriensis
	Strain designation	DSM 44170	JCM 3145T	SMC 257T	JCM 6835T	JCM 3323T	DSM 44320	DSM 43748T	CGMCC 4.7106	DSM 43553T	DSM 44581T
	Genome assembly	ASM2417218v1	ASM3953250v1	ASM1336397v1	ASM3953324v1	ASM3953539v1	ASM1419550v1	ASM1487353v1	ASM1939638v1	ASM2762035v1	ASM1690765v1
	GenBank assembly accession number	GCA_024172185.1	GCA_039532505.1	GCA_013363975.1	GCA_039533245.1	GCA_039535395.1	GCA_014195505.1	GCA_014873535.1	GCA_019396385.1	GCA_027620355.1	GCA_016907655.1
	Genome size (Mbp)	9.8	9.8	9.8	10.5	10.4	10.2	9.7	9.4	9.2	6.9
	GC content (%)	72.5	72.5	72.5	70.0	70.0	70.5	70.5	71.5	71.5	74.0
	Completeness (%)	100	100	99.89	98.94	98.68	98.94	98.94	100	99.74	100
	Contamination (%)	2.87	3.39	2.75	2.12	3.17	3.25	1.77	1.13	0.68	2.51
	Number of scaffolds	3	46	82	218	15	3	2	141	371	1
	Number of contigs	3	54	87	226	16	3	2	142	371	1
	Genome coverage	611	97	108	44	18	564	198	100	10	139
	Number of genes	9089	9202	9060	10246	9919	9932	9359	8951	8842	6169
	Number of rRNA	15	10	12	7	18	18	18	11	3	12
	Number of tRNA	61	67	59	79	72	62	67	61	60	49
	16S rRNA gene length (bp)	1522	1522	1522	1522	1522	1522	1522	1525	1525	1516
